# Supplementary material for: Functional implications of the conformational landscape of a multidrug transporter revealed by Zebrafish Abcb4 structures
Source: Nat Commun. 2026 May 30;17:7014. doi: 10.1038/s41467-026-73751-4 (PMC13392234; doi:10.1038/s41467-026-73751-4)
Supplement: Supplementary file 7 — Source Data [file 41467_2026_73751_MOESM7_ESM.xlsx]

## Sheet: Fig S1
Fig S1A	Uncropped scan of SDS-PAGE and western blot
																		1	Solubilized Pichia membrane
																		2	Supernatnat of solubilized Pichia membrane
																		3	Debris of solubilized Pichia membrane
																		4	Flow Through of Ni-NTA
																		5	Wash
																		6	Elution of Ni-NTA
																		7	Pellet after high spin of Ni-NTA elution
																		8	Concentrated Ni-NTA elution for SEC
																		9	SEC Fraction
																		10	SEC Fraction
																		11	SEC Fraction
																		12	SEC Fraction
																		13	SEC Fraction
																		14	SEC Fraction
																		M	SeeBlue™ Plus2 Pre-stained Protein Standard
Fig S1B
Verapamil (μM)	Soy Lipid				DDM micelles
0	8.26013	2.57202	3.21502	9.49668	8.96673	9.92064	9.82524	7.01137
20	31.2599	30.8642	25.0277	37.9867	18.0606	13.927	16.0256	12.8188
50	40.6576	52.1328	45.0103	52.2317	19.9685	20.6044	20.0956	20.0321
100	93.384	86.0636	75.3799	73.3025	10.7649	11.6004	11.0812	9.2529
200	74.4896	76.9626	79.6336	78.9411	5.46907	1.62164	1.55808	1.37559
300	4.64941	2.86879	8.40851		14.6266	10.7792	6.79891
Fig S1C
Concentration (μM)	Tariquidar						Elacridar			Vincristine
0	1	1	1	1	1	1	1	1	1	1	1	1	1	1
20	1.1	1.03	0.97	1.1	1.13	1.08	0.98	0.88	0.92	0.97	0.981	1.054	0.850962	0.856
50	0.88	0.94	1.12	0.99	0.98	0.89	0.68	0.67	0.73	0.73	0.888	0.891	0.8125	0.953
100	0.41	0.64	0.58	0.7	0.69	0.76	0.59	0.56	0.61	0.62	0.767	0.86	0.663462
200	0.75	0.74	0.77	0.81		0.98	0.45	0.52	0.5	0.94	1.07	0.919	0.778846
300	0.51	0.95	0.59	0.83	0.73	0.96	0.53	0.53	0.5	0.88	1.093	1.195	1.03365
